# Supplementary material for: Notes on the Stenus cirrus group, with description of two new species from China (Coleoptera, Staphylinidae)
Source: Zookeys. 2012 Feb 10;(169):61–77. doi: 10.3897/zookeys.169.2647 (PMC3278815; doi:10.3897/zookeys.169.2647)
Supplement: XML Treatment for Stenus fellowesi [file zookeys.169.2647-treatment1.xml]

<!DOCTYPE tp:taxon-treatment
  PUBLIC "-//TaxonX//DTD Taxonomic Treatment Publishing DTD v0 20100105//EN" "tax-treatment-NSO.dtd">
<tp:taxon-treatment xmlns:tp="http://www.plazi.org/taxpub"><tp:treatment-meta><mixed-citation publication-type="journal"><person-group><name><surname>Pan</surname><given-names>Yu-Hong</given-names></name><name><surname>Tang</surname><given-names>Liang</given-names></name><name><surname>Li</surname><given-names>Li-Zhen</given-names></name></person-group><article-title>Notes on the 
                    <italic>Stenus cirrus</italic> group, with description of two new species from China (Coleoptera, Staphylinidae)
                </article-title><source>Zookeys</source><day>10</day><month>2</month><year>2012</year><volume>2012</volume><issue>169</issue><fpage>61</fpage><lpage>77</lpage><pub-id pub-id-type="doi">10.3897/zookeys.169.2647</pub-id></mixed-citation></tp:treatment-meta><tp:nomenclature><tp:taxon-name>
                        <tp:taxon-name-part taxon-name-part-type="genus">Stenus</tp:taxon-name-part>
                        <tp:taxon-name-part taxon-name-part-type="species">fellowesi</tp:taxon-name-part>
                    <object-id xmlns:xlink="http://www.w3.org/1999/xlink" xlink:type="simple">http://species-id.net/wiki/Stenus_fellowesi</object-id>
                    </tp:taxon-name><tp:taxon-authority>Puthz, 2003</tp:taxon-authority><xref ref-type="fig" rid="F1">Figs 1–2</xref><xref ref-type="fig" rid="F5">9–21</xref></tp:nomenclature><tp:treatment-sec sec-type="Material examined"><title>Material examined.</title><p> <bold>CHINA: Hainan Prov.: Holotype:</bold> ♀,Mt. Diaoluoshan, alt. 1040 m, 24.V.1999, J. R. Fellowes leg. (cRou). <bold>Other material:</bold> 42♂♂, 30♀♀, Mt.<!--PageBreak--> Diaoluoshan, Diaoluozhandao, alt. 930–1000 m, 20–23.IV.2010, YIN Zi-Wei, FENG Ting &amp; YUAN Xiao-Zhuan leg. (1♂, 1♀ in cPut, remainder in SHNU).</p><p>Male. Sternite VII (<xref ref-type="fig" rid="F5">Fig. 9</xref>) impressed in posteromedian portion with emargination along posterior margin of impression, impression densely setose; sternite VIII (<xref ref-type="fig" rid="F5">Fig. 10</xref>) with a triangular emargination at middle of posterior margin, length of the emargination about 1/ 5 of total length along the midline; sternite IX (<xref ref-type="fig" rid="F5">Fig. 11</xref>) with long and slightly acute apicolateral projections, posterior margin nearly straight; tergite X (<xref ref-type="fig" rid="F5">Fig. 12</xref>) with posterior margin truncate. Median lobe of aedeagus (<xref ref-type="fig" rid="F5">Fig. 13</xref>) broad near base and tapering apicad, apex of median lobe (<xref ref-type="fig" rid="F5">Fig. 14</xref>) forming an acute projection with two pairs of short setae; parameres (<xref ref-type="fig" rid="F5">Fig. 14</xref>) slightly longer than median lobe, swollen at apex, each with about 14 to 15 setae on apico-internal margins.</p><fig id="F1" position="float" orientation="portrait"><label>Figures 1–2.</label><caption><p>Habitus of <italic><tp:taxon-name>Stenus fellowesi</tp:taxon-name></italic> in dorsal and ventral view. Scale = 1 mm.</p></caption><graphic xmlns:xlink="http://www.w3.org/1999/xlink" xlink:href="ZooKeys-169-061-g001.jpg" position="float" orientation="portrait" xlink:type="simple"/></fig></tp:treatment-sec><tp:treatment-sec sec-type="Variation"><title>Variation.</title><p>The duct of the spermatheca may be folded to different degrees (<xref ref-type="fig" rid="F5">Figs 18–21</xref>).</p></tp:treatment-sec><tp:treatment-sec sec-type="Distribution"><title>Distribution.</title><p>China (Hainan Province: Diaoluoshan).</p></tp:treatment-sec><tp:treatment-sec><!--Section generated to contain objects referenced in tp:taxon-treatment.--><fig id="F5" position="float" orientation="portrait"><label>Figures 9–21.</label><caption><p><italic><tp:taxon-name>Stenus fellowesi</tp:taxon-name></italic> <bold>9</bold> male sternite VII <bold>10</bold> male sternite VIII <bold>11</bold> male sternite IX <bold>12</bold> male tergite IX, X <bold>13</bold> aedeagus in ventral view <bold>14</bold> apex of aedeagus <bold>15</bold> expulsion hooks <bold>16</bold> female sternite VIII <bold>17</bold> female tergite IX, X <bold>18–19</bold> valvifers and spermatheca <bold>20–21</bold> spermatheca. Scales = 0.1 mm (14–15, 20–21), scales = 0.25 mm (9–13, 16–19).</p></caption><graphic xmlns:xlink="http://www.w3.org/1999/xlink" xlink:href="ZooKeys-169-061-g005.jpg" position="float" orientation="portrait" xlink:type="simple"/></fig></tp:treatment-sec></tp:taxon-treatment>
