# Supplementary material for: Notes on the Stenus cirrus group, with description of two new species from China (Coleoptera, Staphylinidae)
Source: Zookeys. 2012 Feb 10;(169):61–77. doi: 10.3897/zookeys.169.2647 (PMC3278815; doi:10.3897/zookeys.169.2647)
Supplement: XML Treatment for Stenus huanghaoi [file zookeys.169.2647-treatment2.xml]

<!DOCTYPE tp:taxon-treatment
  PUBLIC "-//TaxonX//DTD Taxonomic Treatment Publishing DTD v0 20100105//EN" "tax-treatment-NSO.dtd">
<tp:taxon-treatment xmlns:tp="http://www.plazi.org/taxpub"><tp:treatment-meta><mixed-citation publication-type="journal"><person-group><name><surname>Pan</surname><given-names>Yu-Hong</given-names></name><name><surname>Tang</surname><given-names>Liang</given-names></name><name><surname>Li</surname><given-names>Li-Zhen</given-names></name></person-group><article-title>Notes on the 
                    <italic>Stenus cirrus</italic> group, with description of two new species from China (Coleoptera, Staphylinidae)
                </article-title><source>Zookeys</source><day>10</day><month>2</month><year>2012</year><volume>2012</volume><issue>169</issue><fpage>61</fpage><lpage>77</lpage><pub-id pub-id-type="doi">10.3897/zookeys.169.2647</pub-id></mixed-citation></tp:treatment-meta><tp:nomenclature><tp:taxon-name>
                        <tp:taxon-name-part taxon-name-part-type="genus">Stenus</tp:taxon-name-part>
                        <tp:taxon-name-part taxon-name-part-type="species">huanghaoi</tp:taxon-name-part>
                    <object-id xmlns:xlink="http://www.w3.org/1999/xlink" xlink:type="simple">http://species-id.net/wiki/Stenus_huanghaoi</object-id>
                    </tp:taxon-name><tp:taxon-authority>Tang &amp; Li, 2008</tp:taxon-authority><xref ref-type="fig" rid="F2">Figs 3–4</xref><xref ref-type="fig" rid="F6">22–30</xref></tp:nomenclature><tp:treatment-sec sec-type="Material examined"><title>Material examined.</title><p> <bold>CHINA: Guangdong Prov.: Holotype:</bold> ♂, Ruyuan County, Nanling Nature Reserve, alt. 1019 m, 18.VI.2007, HUANG Hao &amp; XU Wang leg. (SHNU). <bold>Other material:</bold> 1♂, Ruyuan County, Nanling Nature Reserve, alt. 1500–1800 m, 17.VIII.2008, QI Nan &amp; YIN Zi-Wei leg. (SHNU); 2♀♀, Ruyuan County, Nanling Nature Reserve, alt. 1100 m, 14.VIII.2008, QI Nan &amp; YIN Zi-Wei leg. (SHNU); 1♂, Shaoguan City, Nanling Nature Reserve, alt. 700 m, 18.VIII.2010, TANG Liang leg. (SHNU).</p><p>Female. Sternite VIII (<xref ref-type="fig" rid="F6">Fig. 27</xref>) with posterior margin indistinctly prominent in the middle; tergite X (<xref ref-type="fig" rid="F6">Fig. 28</xref>) with posterior margin broadly rounded and slightly emarginated at apex; valvifers (<xref ref-type="fig" rid="F6">Fig. 29</xref>) each with big tooth at apex, posterior margin serrate; strongly sclerotized spermatheca very simple (<xref ref-type="fig" rid="F6">Fig. 30</xref>).</p><fig id="F2" position="float" orientation="portrait"><label>Figures 3–4.</label><caption><p> Habitus of<italic><tp:taxon-name>Stenus huanghaoi</tp:taxon-name></italic> in dorsal and ventral view. Scale = 1 mm.</p></caption><graphic xmlns:xlink="http://www.w3.org/1999/xlink" xlink:href="ZooKeys-169-061-g002.jpg" position="float" orientation="portrait" xlink:type="simple"/></fig></tp:treatment-sec><tp:treatment-sec sec-type="Notes"><title>Notes.</title><p>In the original description, the elytral mark of the species was described as obsolete. In fact, there is an indistinct elongate orange mark in the lateral portion of each elytron (<xref ref-type="fig" rid="F2">Fig. 3</xref>).</p></tp:treatment-sec><tp:treatment-sec sec-type="Distribution"><title>Distribution.</title><p>China (Guangdong Province: Nanling).</p></tp:treatment-sec><tp:treatment-sec><!--Section generated to contain objects referenced in tp:taxon-treatment.--><fig id="F6" position="float" orientation="portrait"><label>Figures 22–30.</label><caption><p><italic><tp:taxon-name>Stenus huanghaoi</tp:taxon-name></italic> <bold>22</bold> male sternite IX <bold>23</bold> male tergite IX, X <bold>24</bold> aedeagus in ventral view <bold>25</bold> apex of aedeagus <bold>26</bold> expulsion hooks <bold>27</bold> female sternite VIII <bold>28</bold> female tergite IX, X <bold>29</bold> valvifers and spermatheca <bold>30</bold> spermatheca. Scales = 0.1 mm (25–26, 30), scales = 0.25 mm (22–24, 27–29).</p></caption><graphic xmlns:xlink="http://www.w3.org/1999/xlink" xlink:href="ZooKeys-169-061-g006.jpg" position="float" orientation="portrait" xlink:type="simple"/></fig></tp:treatment-sec></tp:taxon-treatment>
