# Supplementary material for: Notes on the Stenus cirrus group, with description of two new species from China (Coleoptera, Staphylinidae)
Source: Zookeys. 2012 Feb 10;(169):61–77. doi: 10.3897/zookeys.169.2647 (PMC3278815; doi:10.3897/zookeys.169.2647)
Supplement: XML Treatment for Stenus zhangdinghengi [file zookeys.169.2647-treatment3.xml]

<!DOCTYPE tp:taxon-treatment
  PUBLIC "-//TaxonX//DTD Taxonomic Treatment Publishing DTD v0 20100105//EN" "tax-treatment-NSO.dtd">
<tp:taxon-treatment xmlns:tp="http://www.plazi.org/taxpub"><tp:treatment-meta><mixed-citation publication-type="journal"><person-group><name><surname>Pan</surname><given-names>Yu-Hong</given-names></name><name><surname>Tang</surname><given-names>Liang</given-names></name><name><surname>Li</surname><given-names>Li-Zhen</given-names></name></person-group><article-title>Notes on the 
                    <italic>Stenus cirrus</italic> group, with description of two new species from China (Coleoptera, Staphylinidae)
                </article-title><source>Zookeys</source><day>10</day><month>2</month><year>2012</year><volume>2012</volume><issue>169</issue><fpage>61</fpage><lpage>77</lpage><pub-id pub-id-type="doi">10.3897/zookeys.169.2647</pub-id></mixed-citation></tp:treatment-meta><tp:nomenclature><tp:taxon-name>
                        <tp:taxon-name-part taxon-name-part-type="genus">Stenus</tp:taxon-name-part>
                        <tp:taxon-name-part taxon-name-part-type="species">zhangdinghengi</tp:taxon-name-part>
                    <object-id xmlns:xlink="http://www.w3.org/1999/xlink" xlink:type="simple">urn:lsid:zoobank.org:act:01C1CD74-66DF-445E-BED7-3F6B00E5EEBE</object-id>
                    <object-id xmlns:xlink="http://www.w3.org/1999/xlink" xlink:type="simple">http://species-id.net/wiki/Stenus_zhangdinghengi</object-id>
                    </tp:taxon-name><tp:taxon-authority>Pan, Tang &amp; Li</tp:taxon-authority><tp:taxon-status xmlns:xlink="http://www.w3.org/1999/xlink" xlink:type="simple">sp. n.</tp:taxon-status><xref ref-type="fig" rid="F3">Figs 5–6</xref><xref ref-type="fig" rid="F7">31–40</xref></tp:nomenclature><tp:treatment-sec sec-type="Type material"><title>Type material.</title><p> <bold>Holotype:</bold> <bold>CHINA: Guangxi Prov.:</bold> ♂, Lingui County, Huaping Nature Reserve, Anjiangping, alt. 1400–1700 m, 14.VII.2011, PENG Zhong leg. (SHNU). <bold>Paratypes:</bold> <bold>CHINA: Guangxi Prov.:</bold> 4♂♂, 7♀♀, Lingui County, Huaping Nature Reserve, Anjiangping, alt. 1300–1700 m, 14–18.VII.2011, TANG Liang , HE Wen-Jia &amp; PENG Zhong leg. (1♂, 1♀ in cPut, remainder in SHNU).</p></tp:treatment-sec><tp:treatment-sec sec-type="Description"><title>Description.</title><p> BL: 3.5–3.9 mm; FL: 1.6–1.8 mm.</p><p>HW: 0.72–0.79 mm, PW: 0.53–0.55 mm, PL: 0.55–0.60 mm, EW: 0.60–0.68 mm, EL: 0.59–0.66 mm, SL: 0.44–0.49 mm.</p><p>Brachypterous; body brownish except for the blackish head, anterior margin of labrum, antennae, maxillary palpi and legs yellowish brown, each elytron with an elongate ill-defined orange mark near lateral side, this mark 1/3 to 1/2 as long and about 1/3 to 2/5 as broad as the respective elytron.</p><p>Head 1.16–1.21 times as wide as elytra; interocular area with two broad longitudinal furrows, median portion convex dorsally, not reaching level of inner eye margins; punctation round and slightly confluent, uniform except for several large punctures at posterior part of median portion; diameter of large punctures about as wide as antennal segment II in cross-section, interstices between punctures<!--PageBreak--> smooth, mostly narrower than half the diameter of punctures, those along midline much wider, forming a broad impunctate line. Relative length of antennal segments from base to apex 12: 9: 20: 11: 10.5: 10.5: 9: 6.5: 7: 8: 10.5. Paraglossae oval.</p><p>Pronotum 1.05–1.09 times as long as wide, 0.81–0.88 times as wide as elytra; disk with shallow median longitudinal furrow about 1/2 the length of pronotum; punctures round and moderately confluent, smaller in size than largest punctures on head, interstices smooth, narrower than half the diameter of punctures.</p><p>Elytra 0.96–0.98 times as long as wide, distinctly constricted at base, lateral margins gently divergent posteriad; disk almost even; punctures round to elliptic, uniform, slightly coarser than those of pronotum, interstices smooth, narrower than half the diameter of punctures.</p><p>Legs with hind tarsi 0.72–0.78 times as long as hind tibiae, tarsomere IV strongly bilobed.</p><!--PageBreak--><p>Abdomen cylindrical; paratergites very narrow and smooth, present only at abdominal segment III, tergite VII with indistinct palisade fringe; punctation of tergite III–VIII sparse and shallow, gradually becoming finer posteriad, interstices smooth, varying from narrower to much wider than diameter of punctures.</p><p>Male. Sternite VII with shallow emargination at middle of posterior margin and a depression before it; sternite VIII (<xref ref-type="fig" rid="F7">Fig. 31</xref>) with semi-circular emargination at middle of posterior margin; sternite IX (<xref ref-type="fig" rid="F7">Fig. 32</xref>) with long apicolateral projections, posterior margin serrate; tergite X (<xref ref-type="fig" rid="F7">Fig. 33</xref>) with posterior margin convex. Aedeagus (<xref ref-type="fig" rid="F7">Fig. 34</xref>) with apical sclerotized portion of median lobe pointed at apex; expulsion hooks (<xref ref-type="fig" rid="F7">Fig. 36</xref>) very large; parameres longer than median lobe, slightly swollen at apex, each with about 14 short setae at apico-internal margins.</p><p>Female. Sternite VIII (<xref ref-type="fig" rid="F7">Fig. 37</xref>) with posterior margin entire; tergite X (<xref ref-type="fig" rid="F7">Fig. 38</xref>) with posterior margin convex. Valvifers (<xref ref-type="fig" rid="F7">Fig. 39</xref>) each with large apicolateral tooth; sclerotized spermatheca as in <xref ref-type="fig" rid="F7">Fig. 40</xref>.</p><fig id="F3" position="float" orientation="portrait"><label>Figures 5–6.</label><caption><p> Habitus of <italic><tp:taxon-name>Stenus zhangdinghengi</tp:taxon-name></italic> in dorsal and ventral view. Scale = 1 mm.</p></caption><graphic xmlns:xlink="http://www.w3.org/1999/xlink" xlink:href="ZooKeys-169-061-g003.jpg" position="float" orientation="portrait" xlink:type="simple"/></fig></tp:treatment-sec><tp:treatment-sec sec-type="Distribution"><title>Distribution.</title><p>China (Guangxi Province: Huaping).</p></tp:treatment-sec><tp:treatment-sec sec-type="Diagnosis"><title>Diagnosis.</title><p> The new species resembles <italic><tp:taxon-name>Stenus huanghaoi</tp:taxon-name></italic> Tang &amp; Li, 2008, with which it shares the faint elytral marks, but it may be distinguished by the heterogeneous<!--PageBreak--> punctation of the frons (in <italic><tp:taxon-name>Stenus huanghaoi</tp:taxon-name></italic> always similar in size), the shallower pronotal punctation (especially in the median furrow) and smaller body size (in <italic><tp:taxon-name>Stenus huanghaoi</tp:taxon-name></italic> BL: 3.9–4.5 mm).</p></tp:treatment-sec><tp:treatment-sec sec-type="Etymology"><title>Etymology.</title><p> This species is named in honor of Mr. Zhang Ding-Heng, administrator of the Huaping Nature Reserve, who provided help in various ways during our field work.</p></tp:treatment-sec><tp:treatment-sec sec-type="Biological notes"><title>Biological notes.</title><p>All the specimens were collected by sifting the leaves of bamboo and broad-leaved shrubs in a thick forest (<xref ref-type="fig" rid="F9">Fig. 50</xref>).</p></tp:treatment-sec><tp:treatment-sec><!--Section generated to contain objects referenced in tp:taxon-treatment.--><fig id="F7" position="float" orientation="portrait"><label>Figures 31–40.</label><caption><p><italic><tp:taxon-name>Stenus zhangdinghengi</tp:taxon-name></italic> <bold>31</bold> male sternite VIII <bold>32</bold> male sternite IX <bold>33</bold> male tergite IX, X <bold>34</bold> aedeagus in ventral view <bold>35</bold> apex of aedeagus <bold>36</bold> expulsion hooks <bold>37</bold> female sternite VIII <bold>38</bold> female tergite IX, X <bold>39</bold> valvifers and spermatheca <bold>40</bold> spermatheca. Scales = 0.1 mm (35–36, 40), scales = 0.25 mm (31–34, 37–39).</p></caption><graphic xmlns:xlink="http://www.w3.org/1999/xlink" xlink:href="ZooKeys-169-061-g007.jpg" position="float" orientation="portrait" xlink:type="simple"/></fig><fig id="F9" position="float" orientation="portrait"><label>Figure 50.</label><caption><p>Habitat of <italic><tp:taxon-name>Stenus zhangdinghengi</tp:taxon-name></italic> in Huaping Nature Reserve.</p></caption><graphic xmlns:xlink="http://www.w3.org/1999/xlink" xlink:href="ZooKeys-169-061-g009.jpg" position="float" orientation="portrait" xlink:type="simple"/></fig></tp:treatment-sec></tp:taxon-treatment>
